# Supplementary material for: New species and records of Venturia Schrottky (Hymenoptera, Ichneumonidae, Campopleginae) from China and Nepal
Source: Zookeys. 2021 Jun 1;1041:113–36. doi: 10.3897/zookeys.1041.64238 (PMC8187299; doi:10.3897/zookeys.1041.64238)
Supplement: XML Treatment for Venturia [file zookeys.1041.64238-treatment1.xml]

<!DOCTYPE tp:taxon-treatment
  PUBLIC "-//TaxonX//DTD Taxonomic Treatment Publishing DTD v0 20100105//EN" "tax-treatment-NSO.dtd">
<tp:taxon-treatment xmlns:tp="http://www.plazi.org/taxpub"><tp:treatment-meta><kwd-group><label>Taxon classification</label><kwd><named-content xmlns:xlink="http://www.w3.org/1999/xlink" content-type="kingdom">Animalia</named-content></kwd><kwd><named-content xmlns:xlink="http://www.w3.org/1999/xlink" content-type="order">Hymenoptera</named-content></kwd><kwd><named-content xmlns:xlink="http://www.w3.org/1999/xlink" content-type="family">Ichneumonidae</named-content></kwd></kwd-group><mixed-citation publication-type="journal"><person-group><name><surname>Han</surname><given-names>Yuan-Yuan</given-names></name><name><surname>van Achterberg</surname><given-names>Kees</given-names></name><name><surname>Chen</surname><given-names>Xue-Xin</given-names></name></person-group><article-title>New species and records of <italic><tp:taxon-name><tp:taxon-name-part taxon-name-part-type="genus" reg="Venturia">Venturia</tp:taxon-name-part></tp:taxon-name></italic> Schrottky (<tp:taxon-name><tp:taxon-name-part taxon-name-part-type="order">Hymenoptera</tp:taxon-name-part></tp:taxon-name>, <tp:taxon-name><tp:taxon-name-part taxon-name-part-type="family">Ichneumonidae</tp:taxon-name-part></tp:taxon-name>, <tp:taxon-name><tp:taxon-name-part taxon-name-part-type="subfamily">Campopleginae</tp:taxon-name-part></tp:taxon-name>) from China and Nepal</article-title><source>Zookeys</source><day>01</day><month>6</month><year>2021</year><volume>1041</volume><fpage>113</fpage><lpage>136</lpage><pub-id pub-id-type="doi">10.3897/zookeys.1041.64238</pub-id></mixed-citation></tp:treatment-meta><tp:nomenclature><label>Genus</label><tp:taxon-name><object-id xmlns:xlink="http://www.w3.org/1999/xlink" content-type="arpha" xlink:type="simple">7C822801-6F2D-561E-98CA-FB3468B03C78</object-id>
              <tp:taxon-name-part taxon-name-part-type="genus" reg="Venturia">Venturia</tp:taxon-name-part>
            </tp:taxon-name><tp:taxon-authority>Schrottky, 1902</tp:taxon-authority></tp:nomenclature><tp:treatment-sec sec-type="type species" id="SECID0EPNAE"><title>Type species.</title><p><italic><tp:taxon-name><tp:taxon-name-part taxon-name-part-type="genus" reg="Venturia">Venturia</tp:taxon-name-part> <tp:taxon-name-part taxon-name-part-type="species" reg="argentina">argentina</tp:taxon-name-part></tp:taxon-name></italic> Schrottky, 1902; by original designation.</p></tp:treatment-sec><tp:treatment-sec sec-type="diagnosis" id="SECID0EAOAE"><title>Diagnosis.</title><p>Eye not indented to weakly indented opposite antennal socket; frons with or without a lateromedian longitudinal carina; propodeum long, reaching beyond middle of hind coxa, sometimes extending to apex of hind coxa; area superomedia and area petiolaris usually confluent; lateromedian longitudinal carina close together and more or less parallel to each other; propodeal spiracle round to oval; areolet present to absent; CU&amp;cu-a of hind wing intercepted or not intercepted; claws not pectinate to strongly pectinate; metasoma petiole slender, first metasomal segment round in cross-section of basal 0.3, the suture separating tergite from its sternite lies in the middle or above the middle; ovipositor long, straight to strongly upcurved; male genital paramere weakly to strongly notched apically.</p></tp:treatment-sec></tp:taxon-treatment>
