# Supplementary material for: New species and records of Venturia Schrottky (Hymenoptera, Ichneumonidae, Campopleginae) from China and Nepal
Source: Zookeys. 2021 Jun 1;1041:113–36. doi: 10.3897/zookeys.1041.64238 (PMC8187299; doi:10.3897/zookeys.1041.64238)
Supplement: XML Treatment for Venturia contiguus [file zookeys.1041.64238-treatment2.xml]

<!DOCTYPE tp:taxon-treatment
  PUBLIC "-//TaxonX//DTD Taxonomic Treatment Publishing DTD v0 20100105//EN" "tax-treatment-NSO.dtd">
<tp:taxon-treatment xmlns:tp="http://www.plazi.org/taxpub"><tp:treatment-meta><kwd-group><label>Taxon classification</label><kwd><named-content xmlns:xlink="http://www.w3.org/1999/xlink" content-type="kingdom">Animalia</named-content></kwd><kwd><named-content xmlns:xlink="http://www.w3.org/1999/xlink" content-type="order">Hymenoptera</named-content></kwd><kwd><named-content xmlns:xlink="http://www.w3.org/1999/xlink" content-type="family">Ichneumonidae</named-content></kwd></kwd-group><mixed-citation publication-type="journal"><person-group><name><surname>Han</surname><given-names>Yuan-Yuan</given-names></name><name><surname>van Achterberg</surname><given-names>Kees</given-names></name><name><surname>Chen</surname><given-names>Xue-Xin</given-names></name></person-group><article-title>New species and records of <italic><tp:taxon-name><tp:taxon-name-part taxon-name-part-type="genus" reg="Venturia">Venturia</tp:taxon-name-part></tp:taxon-name></italic> Schrottky (<tp:taxon-name><tp:taxon-name-part taxon-name-part-type="order">Hymenoptera</tp:taxon-name-part></tp:taxon-name>, <tp:taxon-name><tp:taxon-name-part taxon-name-part-type="family">Ichneumonidae</tp:taxon-name-part></tp:taxon-name>, <tp:taxon-name><tp:taxon-name-part taxon-name-part-type="subfamily">Campopleginae</tp:taxon-name-part></tp:taxon-name>) from China and Nepal</article-title><source>Zookeys</source><day>01</day><month>6</month><year>2021</year><volume>1041</volume><fpage>113</fpage><lpage>136</lpage><pub-id pub-id-type="doi">10.3897/zookeys.1041.64238</pub-id></mixed-citation></tp:treatment-meta><tp:nomenclature><tp:taxon-name><object-id xmlns:xlink="http://www.w3.org/1999/xlink" content-type="arpha" xlink:type="simple">CEF05D40-3970-568C-BFA4-C4C34193D12D</object-id>
              <tp:taxon-name-part taxon-name-part-type="genus" reg="Venturia">Venturia</tp:taxon-name-part>
              <tp:taxon-name-part taxon-name-part-type="species" reg="contiguus">contiguus</tp:taxon-name-part>
              <object-id xmlns:xlink="http://www.w3.org/1999/xlink" content-type="zoobank" xlink:type="simple">http://zoobank.org/111B1B1D-ECF6-4D6C-BA77-4A5853C9DEB5</object-id>
            </tp:taxon-name><tp:taxon-status xmlns:xlink="http://www.w3.org/1999/xlink" xlink:type="simple">sp. nov.</tp:taxon-status><xref ref-type="fig" rid="F1">Figures 1</xref><xref ref-type="fig" rid="F2">, 2</xref></tp:nomenclature><tp:treatment-sec sec-type="Materia examined" id="SECID0EVPAE"><title>Materia examined.</title><p><bold><italic>Holotype</italic>:</bold> China • ♀; Fujian, Nanping; 21.IX.2002; Xiao-Xia Yu leg.; No. 20025513. <bold><italic>Paratype</italic></bold>: China • 1♀; Zhejiang, Songyang; 7.VII.1982; Han-Lin Chen leg.; No. 924532.</p></tp:treatment-sec><tp:treatment-sec sec-type="Comparative diagnosis" id="SECID0EDQAE"><title>Comparative diagnosis.</title><p>In the key by <xref ref-type="bibr" rid="B4">Gupta and Maheshwary (1977)</xref>, this species keys out as <italic><tp:taxon-name><tp:taxon-name-part taxon-name-part-type="genus" reg="Venturia">V.</tp:taxon-name-part> <tp:taxon-name-part taxon-name-part-type="species" reg="oditesi">oditesi</tp:taxon-name-part></tp:taxon-name></italic> (Sonan, 1939) from China and Myanmar because of the missing areolet on the fore wing. It can be easily distinguished from <italic><tp:taxon-name><tp:taxon-name-part taxon-name-part-type="genus" reg="Venturia">V.</tp:taxon-name-part> <tp:taxon-name-part taxon-name-part-type="species" reg="oditesi">oditesi</tp:taxon-name-part></tp:taxon-name></italic> by the following: malar space approximately 0.2× basal width of mandible, propodeal area basalis not confluent with area superomedia, second tergite 2.0× longer than third tergite, 2rs-m vein very close to 2m-cu vein, hind femur blackish brown, hind tibia blackish brown medially, and metasoma wholly blackish with apical segments blackish brown.</p><p>This species is also similar to <italic><tp:taxon-name><tp:taxon-name-part taxon-name-part-type="genus" reg="Venturia">V.</tp:taxon-name-part> <tp:taxon-name-part taxon-name-part-type="species" reg="oblongata">oblongata</tp:taxon-name-part></tp:taxon-name></italic> Gupta &amp; Maheshwary, 1977 from Singapore, but differs from it by having the following: face rugulose-punctate, malar space 0.2× basal width of mandible, pronotum rugose-punctate dorsally, mesoscutum punctate and punctate-reticulate apically, propodeal area lateralis rugose-punctate, area basalis not confluent with area superomedia, area external punctate, hind femur blackish brown, and metasoma wholly blackish with apical segments blackish brown.</p></tp:treatment-sec><tp:treatment-sec sec-type="description" id="SECID0EQRAE"><title>Description.</title><p><bold>Female</bold> holotype (Fig. <xref ref-type="fig" rid="F1">1</xref>). Body length 7.2 mm, fore wing length 3.9 mm.</p><fig id="F1" position="float" orientation="portrait"><object-id xmlns:xlink="http://www.w3.org/1999/xlink" content-type="doi" xlink:type="simple">10.3897/zookeys.1041.64238.figure1</object-id><object-id xmlns:xlink="http://www.w3.org/1999/xlink" content-type="arpha" xlink:type="simple">BEE15942-A62B-5B97-A713-A9421980D8A6</object-id><label>Figure 1.</label><caption><p><italic><tp:taxon-name><tp:taxon-name-part taxon-name-part-type="genus" reg="Venturia">Venturia</tp:taxon-name-part> <tp:taxon-name-part taxon-name-part-type="species" reg="contiguus">contiguus</tp:taxon-name-part></tp:taxon-name></italic> sp. nov., female, habitus, lateral view.</p></caption><graphic xmlns:xlink="http://www.w3.org/1999/xlink" xlink:href="zookeys-1041-113-g001.jpg" position="float" orientation="portrait" xlink:type="simple" id="oo_550590.jpg"><uri content-type="original_file" xlink:type="simple">https://binary.pensoft.net/fig/550590</uri></graphic></fig><p><bold><italic>Head</italic>.</bold> Antenna with 37 flagellomeres; first flagellomere 1.2× longer than second flagellomere. Face (Fig. <xref ref-type="fig" rid="F2">2F</xref>) rugulose-punctate, somewhat less pronounced laterally. Clypeus matte, weakly punctate. Malar space finely granulate, 0.2× basal width of mandible. Mandible with lamella more prominent in the basal 0.5. Frons granulate-punctate, median carina indistinct. Vertex granulate. Interocellar distance (Fig. <xref ref-type="fig" rid="F2">2G</xref>) 2.1× ocello-ocular distance and 2.0× distance between median and lateral ocelli. Temple subpolished, ca 0.4× length of the eye in dorsal view. Occipital carina evenly arched, joining hypostomal carina at mandible base.</p><fig id="F2" position="float" orientation="portrait"><object-id xmlns:xlink="http://www.w3.org/1999/xlink" content-type="doi" xlink:type="simple">10.3897/zookeys.1041.64238.figure2</object-id><object-id xmlns:xlink="http://www.w3.org/1999/xlink" content-type="arpha" xlink:type="simple">C9928875-42C2-506D-ADE2-3BE47C383DAC</object-id><label>Figure 2.</label><caption><p><italic><tp:taxon-name><tp:taxon-name-part taxon-name-part-type="genus" reg="Venturia">Venturia</tp:taxon-name-part> <tp:taxon-name-part taxon-name-part-type="species" reg="contiguus">contiguus</tp:taxon-name-part></tp:taxon-name></italic> sp. nov., female <bold>A</bold> fore wing <bold>B</bold> hind wing <bold>C</bold> mesosoma, lateral view <bold>D</bold> propodeum, dorsal view <bold>E</bold> first metasomal segment, lateral view <bold>F</bold> head, anterior view <bold>G</bold> head, dorsal view <bold>H</bold> mesoscutum, dorsal view <bold>I</bold> pronotum, lateral view <bold>J</bold> tip of ovipositor, lateral view <bold>K</bold> hind tarsal claw.</p></caption><graphic xmlns:xlink="http://www.w3.org/1999/xlink" xlink:href="zookeys-1041-113-g002.jpg" position="float" orientation="portrait" xlink:type="simple" id="oo_550591.jpg"><uri content-type="original_file" xlink:type="simple">https://binary.pensoft.net/fig/550591</uri></graphic></fig><p><bold><italic>Mesosoma</italic>.</bold> Pronotum (Fig. <xref ref-type="fig" rid="F2">2I</xref>) rugose-punctate dorsally, trans-striate laterally. Mesoscutum (Fig. <xref ref-type="fig" rid="F2">2H</xref>) punctate, rugulose-punctate in notaulic area, punctate-reticulate apically. Scutellum punctate anteriorly, rugose-punctate posteriorly. Metanotum rugose-punctate. Mesopleuron (Fig. <xref ref-type="fig" rid="F2">2C</xref>) punctate, trans-striate below tegula, speculum smooth. Propodeum (Fig. <xref ref-type="fig" rid="F2">2D</xref>) with area basalis trapezoid; area superomedia long and narrow with rugosity, not confluent with area basalis but confluent with area petiolaris; area petiolaris trans-striate; area external punctate; area dentipara rugose-punctate; area lateralis rugose-punctate; lateromedian longitudinal carina almost parallel; propodeal spiracle small, oval. Propodeum extending to 0.7 of hind coxa.</p><p><bold><italic>Wing</italic>.</bold> Fore wing (Fig. <xref ref-type="fig" rid="F2">2A</xref>) areolet absent. 2rs-m slightly in front of the 2m-cu by only 0.2× of its length. RS ca 1.6× longer than 2r&amp;RS. 1cu-a opposite M&amp;RS, inclivous. External angles of second discal cell acute (70°). Hind wing (Fig. <xref ref-type="fig" rid="F2">2B</xref>) with CU&amp;cu-a intercepted at lower 0.3 of its length. Distal abscissa of CU connected to CU&amp;cu-a, spectral.</p><p><bold><italic>Legs</italic>.</bold> Hind femur 5.3× longer than wide. Inner spur ca 0.6× as long as first tarsomere of hind tarsus. Tarsal claws pectinate (Fig. <xref ref-type="fig" rid="F2">2K</xref>).</p><p><bold><italic>Metasoma</italic>.</bold> Apical tergites from third on compressed. First segment (Fig. <xref ref-type="fig" rid="F2">2E</xref>) long and slender, ca 3.1× longer than its apical width, without glymma; dorsolateral carina of first tergite missing; petiole ca 6.0× width; suture separating first tergite from sternite situated mid height at basal third of first metasomal segment. Second tergite finely granulate, relatively long and slender, 0.8× first tergite, 2.0× third tergite, 3.4× its apical width; thyridium oval, located at basal 0.4 length of second tergite. Posterior margins of sixth and seventh tergites medially concave. Ovipositor sheath ca 1.5× longer than hind femur, ovipositor ca 2.5× longer than hind femur. Ovipositor upcurved apically, dorsal preapical notch strong, tip acute (Fig. <xref ref-type="fig" rid="F2">2J</xref>).</p><p><bold><italic>Colour</italic>.</bold> Black. Mandible except teeth, scape and pedicel except laterally, palpi, tegula, fore and mid coxae in apical half and all trochanters, yellow. Coxae ventrally blackish brown. Rest of fore and mid legs yellowish brown to blackish brown, with apical tarsal segment blackish brown. Hind coxa in apical half and trochanter, yellow. Remainder of hind leg blackish brown with tibia basally and apically darker. Metasoma wholly blackish with apical segments blackish brown.</p></tp:treatment-sec><tp:treatment-sec sec-type="distribution" id="SECID0EYWAE"><title>Distribution.</title><p>China (Fujian, Zhejiang).</p></tp:treatment-sec><tp:treatment-sec sec-type="etymology" id="SECID0E4WAE"><title>Etymology.</title><p>Name derived from “<tp:taxon-name><tp:taxon-name-part taxon-name-part-type="genus" reg="Venturia"/><tp:taxon-name-part taxon-name-part-type="species" reg="contiguus">contiguus</tp:taxon-name-part></tp:taxon-name>” (Latin for “near”), because 2rs-m vein situated close to 2m-cu vein.</p></tp:treatment-sec><ref-list><ref id="B4"><mixed-citation xmlns:xlink="http://www.w3.org/1999/xlink" xlink:type="simple"><person-group><name name-style="western"><surname>Gupta</surname><given-names>VK</given-names></name><name name-style="western"><surname>Maheshwary</surname><given-names>S</given-names></name></person-group> (<year>1977</year>) <article-title>Ichneumonologia Orientalis, Part IV. The tribe <tp:taxon-name>Porizontini</tp:taxon-name> (=<tp:taxon-name><tp:taxon-name-part taxon-name-part-type="tribe">Campoplegini</tp:taxon-name-part></tp:taxon-name>) (<tp:taxon-name><tp:taxon-name-part taxon-name-part-type="order">Hymenoptera</tp:taxon-name-part></tp:taxon-name>: <tp:taxon-name><tp:taxon-name-part taxon-name-part-type="family">Ichneumonidae</tp:taxon-name-part></tp:taxon-name>).</article-title><source>Oriental Insects Monograph</source><volume>5</volume>: <fpage>1</fpage>–<lpage>267</lpage>.</mixed-citation></ref></ref-list></tp:taxon-treatment>
