# Supplementary material for: New species and records of Venturia Schrottky (Hymenoptera, Ichneumonidae, Campopleginae) from China and Nepal
Source: Zookeys. 2021 Jun 1;1041:113–36. doi: 10.3897/zookeys.1041.64238 (PMC8187299; doi:10.3897/zookeys.1041.64238)
Supplement: XML Treatment for Venturia levocarinata [file zookeys.1041.64238-treatment4.xml]

<!DOCTYPE tp:taxon-treatment
  PUBLIC "-//TaxonX//DTD Taxonomic Treatment Publishing DTD v0 20100105//EN" "tax-treatment-NSO.dtd">
<tp:taxon-treatment xmlns:tp="http://www.plazi.org/taxpub"><tp:treatment-meta><kwd-group><label>Taxon classification</label><kwd><named-content xmlns:xlink="http://www.w3.org/1999/xlink" content-type="kingdom">Animalia</named-content></kwd><kwd><named-content xmlns:xlink="http://www.w3.org/1999/xlink" content-type="order">Hymenoptera</named-content></kwd><kwd><named-content xmlns:xlink="http://www.w3.org/1999/xlink" content-type="family">Ichneumonidae</named-content></kwd></kwd-group><mixed-citation publication-type="journal"><person-group><name><surname>Han</surname><given-names>Yuan-Yuan</given-names></name><name><surname>van Achterberg</surname><given-names>Kees</given-names></name><name><surname>Chen</surname><given-names>Xue-Xin</given-names></name></person-group><article-title>New species and records of <italic><tp:taxon-name><tp:taxon-name-part taxon-name-part-type="genus" reg="Venturia">Venturia</tp:taxon-name-part></tp:taxon-name></italic> Schrottky (<tp:taxon-name><tp:taxon-name-part taxon-name-part-type="order">Hymenoptera</tp:taxon-name-part></tp:taxon-name>, <tp:taxon-name><tp:taxon-name-part taxon-name-part-type="family">Ichneumonidae</tp:taxon-name-part></tp:taxon-name>, <tp:taxon-name><tp:taxon-name-part taxon-name-part-type="subfamily">Campopleginae</tp:taxon-name-part></tp:taxon-name>) from China and Nepal</article-title><source>Zookeys</source><day>01</day><month>6</month><year>2021</year><volume>1041</volume><fpage>113</fpage><lpage>136</lpage><pub-id pub-id-type="doi">10.3897/zookeys.1041.64238</pub-id></mixed-citation></tp:treatment-meta><tp:nomenclature><tp:taxon-name><object-id xmlns:xlink="http://www.w3.org/1999/xlink" content-type="arpha" xlink:type="simple">19D7A867-6709-595D-8572-9E7EE8EDB063</object-id>
              <tp:taxon-name-part taxon-name-part-type="genus" reg="Venturia">Venturia</tp:taxon-name-part>
              <tp:taxon-name-part taxon-name-part-type="species" reg="levocarinata">levocarinata</tp:taxon-name-part>
              <object-id xmlns:xlink="http://www.w3.org/1999/xlink" content-type="zoobank" xlink:type="simple">http://zoobank.org/4FAC75BD-5F83-4DE7-B391-50D7C7577CD0</object-id>
            </tp:taxon-name><tp:taxon-status xmlns:xlink="http://www.w3.org/1999/xlink" xlink:type="simple">sp. nov.</tp:taxon-status><xref ref-type="fig" rid="F6">Figures 6</xref><xref ref-type="fig" rid="F7">, 7</xref></tp:nomenclature><tp:treatment-sec sec-type="Materia examined" id="SECID0E55AE"><title>Materia examined.</title><p><bold><italic>Holotype</italic>:</bold> Nepal • ♀; Nepal, Tansen; 12.VII.2014; Bin-Bin Xu leg.; No. 201502137.</p></tp:treatment-sec><tp:treatment-sec sec-type="Comparative diagnosis" id="SECID0EJ6AE"><title>Comparative diagnosis.</title><p>In the key by <xref ref-type="bibr" rid="B4">Gupta and Maheshwary (1977)</xref>, this species keys out to <italic><tp:taxon-name><tp:taxon-name-part taxon-name-part-type="genus" reg="Venturia">V.</tp:taxon-name-part> <tp:taxon-name-part taxon-name-part-type="species" reg="inquinata">inquinata</tp:taxon-name-part></tp:taxon-name></italic> (Morley, 1913) from India, but differs from <italic><tp:taxon-name><tp:taxon-name-part taxon-name-part-type="genus" reg="Venturia">V.</tp:taxon-name-part> <tp:taxon-name-part taxon-name-part-type="species" reg="inquinata">inquinata</tp:taxon-name-part></tp:taxon-name></italic> by the following: face rugose-punctate, teeth with an elevated carina, malar space 0.2× basal width of mandible, mandible without lamella, mandible blackish brown, and postpetiole reddish brown.</p><p>This species is also similar to <italic><tp:taxon-name><tp:taxon-name-part taxon-name-part-type="genus" reg="Venturia">V.</tp:taxon-name-part> <tp:taxon-name-part taxon-name-part-type="species" reg="taiwana">taiwana</tp:taxon-name-part></tp:taxon-name></italic> (Sonan, 1937) from Taiwan province of China, but differs from it by the following: clypeus without a median apical tooth, teeth with an elevated carina, malar space smooth and shiny, 0.2× basal width of mandible, temple not strongly swollen, fore wing without areolet, tegula black, mid trochanter and femur except apex blackish, hind femur black, and metasoma from third tergite on lateral surface reddish brown with a black dorsal stripe.</p><p>This species is similar to <italic><tp:taxon-name><tp:taxon-name-part taxon-name-part-type="genus" reg="Venturia">V.</tp:taxon-name-part> <tp:taxon-name-part taxon-name-part-type="species" reg="prolixa">prolixa</tp:taxon-name-part></tp:taxon-name></italic> Wahl, 1987 from America, but differs from latter by having teeth with an elevated carina, propodeal median area not granulate, area external rugose-punctate, area dentipara rugose-reticulate and not on a granulate surface, hind femur ca 11.0× longer than wide, tegula black, hind leg black except extreme base of first tarsomere yellowish brown, and metasoma with second tergite black, laterally brownish, from third tergite on lateral surface reddish brown with a black dorsal stripe.</p></tp:treatment-sec><tp:treatment-sec sec-type="description" id="SECID0EEBAG"><title>Description.</title><p><bold>Female</bold> holotype (Fig. <xref ref-type="fig" rid="F6">6</xref>). Body length 15.0 mm, fore wing length 9.0 mm.</p><fig id="F6" position="float" orientation="portrait"><object-id xmlns:xlink="http://www.w3.org/1999/xlink" content-type="doi" xlink:type="simple">10.3897/zookeys.1041.64238.figure6</object-id><object-id xmlns:xlink="http://www.w3.org/1999/xlink" content-type="arpha" xlink:type="simple">C49C3EAE-DF1C-56D0-BE47-1969D1E350CA</object-id><label>Figure 6.</label><caption><p><italic><tp:taxon-name><tp:taxon-name-part taxon-name-part-type="genus" reg="Venturia">Venturia</tp:taxon-name-part> <tp:taxon-name-part taxon-name-part-type="species" reg="levocarinata">levocarinata</tp:taxon-name-part></tp:taxon-name></italic> sp. nov., female, habitus, lateral view.</p></caption><graphic xmlns:xlink="http://www.w3.org/1999/xlink" xlink:href="zookeys-1041-113-g006.jpg" position="float" orientation="portrait" xlink:type="simple" id="oo_550594.jpg"><uri content-type="original_file" xlink:type="simple">https://binary.pensoft.net/fig/550594</uri></graphic></fig><p><bold><italic>Head</italic>.</bold> Antenna at least with 48 flagellomeres (apex missing); first flagellomere 1.4× longer than second flagellomere. Face (Fig. <xref ref-type="fig" rid="F7">7F</xref>) rugose-punctate, laterally more superficial. Clypeus smooth and shiny, punctate. Malar space smooth and shiny, partly granulate, 0.2× basal width of mandible. Mandible (Fig. <xref ref-type="fig" rid="F7">7G</xref>) without lamella, with an elevated carina on outer surface. Frons rugose-punctate, median carina distinct. Vertex shallowly to deeply punctate. Ocellar region small. Interocellar distance (Fig. <xref ref-type="fig" rid="F7">7H</xref>) 0.9× ocello-ocular distance and 2.5× distance between median and lateral ocelli. Temple subpolished, densely punctate below, ca 0.5× length of the eye. Occipital carina evenly arched, joining hypostomal carina far before mandible base.</p><fig id="F7" position="float" orientation="portrait"><object-id xmlns:xlink="http://www.w3.org/1999/xlink" content-type="doi" xlink:type="simple">10.3897/zookeys.1041.64238.figure7</object-id><object-id xmlns:xlink="http://www.w3.org/1999/xlink" content-type="arpha" xlink:type="simple">F2FBD014-E48B-5530-AF16-9BBB6128EECC</object-id><label>Figure 7.</label><caption><p><italic><tp:taxon-name><tp:taxon-name-part taxon-name-part-type="genus" reg="Venturia">Venturia</tp:taxon-name-part> <tp:taxon-name-part taxon-name-part-type="species" reg="levocarinata">levocarinata</tp:taxon-name-part></tp:taxon-name></italic> sp. nov., female <bold>A</bold> fore wing <bold>B</bold> hind wing <bold>C</bold> mesosoma, lateral view <bold>D</bold> propodeum, dorsal view <bold>E</bold> first metasomal segment <bold>F</bold> head, anterior view <bold>G</bold> mandible, anterior view <bold>H</bold> head, dorsal view <bold>I</bold> mesoscutum, dorsal view <bold>J</bold> pronotum, lateral view <bold>K</bold> tip of ovipositor, lateral view <bold>L</bold> hind tarsal claw.</p></caption><graphic xmlns:xlink="http://www.w3.org/1999/xlink" xlink:href="zookeys-1041-113-g007.jpg" position="float" orientation="portrait" xlink:type="simple" id="oo_550595.jpg"><uri content-type="original_file" xlink:type="simple">https://binary.pensoft.net/fig/550595</uri></graphic></fig><p><bold><italic>Mesosoma</italic>.</bold> Pronotum (Fig. <xref ref-type="fig" rid="F7">7J</xref>) punctate dorsally, smooth and shiny medially, short striate laterally. Mesoscutum (Fig. <xref ref-type="fig" rid="F7">7I</xref>) punctate, rugose in notaulic area, rugose-reticulate apically. Scutellum punctate anteriorly, rugose-punctate posteriorly. Metanotum rugose-reticulate. Mesopleuron (Fig. <xref ref-type="fig" rid="F7">7C</xref>) rugose-punctate above, punctate below, weakly trans-striate below tegula; speculum smooth and shiny. Metapleuron rugose-punctate above, punctate below. Propodeum (Fig. <xref ref-type="fig" rid="F7">7D</xref>) with area basalis trapezoid; area superomedia small and narrow, confluent with area petiolaris, trans-striate; area external rugose-punctate; area dentipara rugose-reticulate; area lateralis rugose-punctate; all carinae distinct; propodeal spiracle oval. Propodeum extending to 0.9 of hind coxa.</p><p><bold><italic>Wing</italic>.</bold> Fore wing (Fig. <xref ref-type="fig" rid="F7">7A</xref>) without areolet, and distance between 2rs-m and 2m-cu ca 0.6× length of 2rs-m. RS ca 1.4× longer than 2r&amp;RS. 1cu-a opposite M&amp;RS. External angles of second discal cell acute (75°). Hind wing (Fig. <xref ref-type="fig" rid="F7">7B</xref>) with CU&amp;cu-a slightly inclivous and not intercepted. Distal abscissa of CU not connected to CU&amp;cu-a.</p><p><bold><italic>Legs</italic>.</bold> Coxae weakly punctate. Hind femur ca 11.0× longer than wide. Inner spur ca. 0.5 as long as first tarsomere of hind tarsus. Tarsal claws strongly pectinate (Fig. <xref ref-type="fig" rid="F7">7L</xref>).</p><p><bold><italic>Metasoma</italic>.</bold> Apical tergites from third on slightly compressed. First segment (Fig. <xref ref-type="fig" rid="F7">7E</xref>) long and slender, ca 6.3× longer than apical width, without glymma; dorsolateral carina of first tergite missing; petiole ca 6.5× longer than wide. Suture separating first tergite from sternite situated above the mid-height at basal third of first metasomal segment. Second tergite finely granulate, long and slender, 0.9× first tergite, 1.8× third tergite, 5.0× its apical width; thyridium oval, located at basal 0.4 length of second tergite. Third tergite 2.8× longer than its apical width. Posterior margins of sixth and seventh tergites medially concave. Ovipositor sheath ca 1.8× longer than hind femur, ovipositor ca 2.4× longer than hind femur. Ovipositor nearly straight, dorsal preapical notch strong, tip acute (Fig. <xref ref-type="fig" rid="F7">7K</xref>).</p><p><bold><italic>Colour</italic>.</bold> Mandible blackish brown, subapically brownish. Tegula black. All coxae black. Fore legs missing. Mid trochanter and femur except apex blackish, remainder of leg yellowish brown. Hind leg black except extreme base of first tarsomere yellowish brown. Petiole black and postpetiole reddish brown, second tergite black, laterally brownish, from third tergite on lateral surface reddish brown with a black dorsal stripe.</p></tp:treatment-sec><tp:treatment-sec sec-type="distribution" id="SECID0ESGAG"><title>Distribution.</title><p>Nepal.</p></tp:treatment-sec><tp:treatment-sec sec-type="etymology" id="SECID0EXGAG"><title>Etymology.</title><p>Name derived from “levo” (Latin for “raised”) and “carinata” (Latin for “carina”), because teeth with elevated carina on outer surface.</p></tp:treatment-sec><ref-list><ref id="B4"><mixed-citation xmlns:xlink="http://www.w3.org/1999/xlink" xlink:type="simple"><person-group><name name-style="western"><surname>Gupta</surname><given-names>VK</given-names></name><name name-style="western"><surname>Maheshwary</surname><given-names>S</given-names></name></person-group> (<year>1977</year>) <article-title>Ichneumonologia Orientalis, Part IV. The tribe <tp:taxon-name>Porizontini</tp:taxon-name> (=<tp:taxon-name><tp:taxon-name-part taxon-name-part-type="tribe">Campoplegini</tp:taxon-name-part></tp:taxon-name>) (<tp:taxon-name><tp:taxon-name-part taxon-name-part-type="order">Hymenoptera</tp:taxon-name-part></tp:taxon-name>: <tp:taxon-name><tp:taxon-name-part taxon-name-part-type="family">Ichneumonidae</tp:taxon-name-part></tp:taxon-name>).</article-title><source>Oriental Insects Monograph</source><volume>5</volume>: <fpage>1</fpage>–<lpage>267</lpage>.</mixed-citation></ref></ref-list></tp:taxon-treatment>
