# Supplementary material for: New species and records of Venturia Schrottky (Hymenoptera, Ichneumonidae, Campopleginae) from China and Nepal
Source: Zookeys. 2021 Jun 1;1041:113–36. doi: 10.3897/zookeys.1041.64238 (PMC8187299; doi:10.3897/zookeys.1041.64238)
Supplement: XML Treatment for Venturia liuae [file zookeys.1041.64238-treatment5.xml]

<!DOCTYPE tp:taxon-treatment
  PUBLIC "-//TaxonX//DTD Taxonomic Treatment Publishing DTD v0 20100105//EN" "tax-treatment-NSO.dtd">
<tp:taxon-treatment xmlns:tp="http://www.plazi.org/taxpub"><tp:treatment-meta><kwd-group><label>Taxon classification</label><kwd><named-content xmlns:xlink="http://www.w3.org/1999/xlink" content-type="kingdom">Animalia</named-content></kwd><kwd><named-content xmlns:xlink="http://www.w3.org/1999/xlink" content-type="order">Hymenoptera</named-content></kwd><kwd><named-content xmlns:xlink="http://www.w3.org/1999/xlink" content-type="family">Ichneumonidae</named-content></kwd></kwd-group><mixed-citation publication-type="journal"><person-group><name><surname>Han</surname><given-names>Yuan-Yuan</given-names></name><name><surname>van Achterberg</surname><given-names>Kees</given-names></name><name><surname>Chen</surname><given-names>Xue-Xin</given-names></name></person-group><article-title>New species and records of <italic><tp:taxon-name><tp:taxon-name-part taxon-name-part-type="genus" reg="Venturia">Venturia</tp:taxon-name-part></tp:taxon-name></italic> Schrottky (<tp:taxon-name><tp:taxon-name-part taxon-name-part-type="order">Hymenoptera</tp:taxon-name-part></tp:taxon-name>, <tp:taxon-name><tp:taxon-name-part taxon-name-part-type="family">Ichneumonidae</tp:taxon-name-part></tp:taxon-name>, <tp:taxon-name><tp:taxon-name-part taxon-name-part-type="subfamily">Campopleginae</tp:taxon-name-part></tp:taxon-name>) from China and Nepal</article-title><source>Zookeys</source><day>01</day><month>6</month><year>2021</year><volume>1041</volume><fpage>113</fpage><lpage>136</lpage><pub-id pub-id-type="doi">10.3897/zookeys.1041.64238</pub-id></mixed-citation></tp:treatment-meta><tp:nomenclature><tp:taxon-name><object-id xmlns:xlink="http://www.w3.org/1999/xlink" content-type="arpha" xlink:type="simple">B6439B79-723F-5296-9DBC-B44DCF6C23EB</object-id>
              <tp:taxon-name-part taxon-name-part-type="genus" reg="Venturia">Venturia</tp:taxon-name-part>
              <tp:taxon-name-part taxon-name-part-type="species" reg="liuae">liuae</tp:taxon-name-part>
              <object-id xmlns:xlink="http://www.w3.org/1999/xlink" content-type="zoobank" xlink:type="simple">http://zoobank.org/7E2F1CB3-B112-4A32-B2EE-117B10E979D5</object-id>
            </tp:taxon-name><tp:taxon-status xmlns:xlink="http://www.w3.org/1999/xlink" xlink:type="simple">sp. nov.</tp:taxon-status><xref ref-type="fig" rid="F8">Figures 8</xref><xref ref-type="fig" rid="F9">, 9</xref></tp:nomenclature><tp:treatment-sec sec-type="Materia examined" id="SECID0EMIAG"><title>Materia examined.</title><p><bold><italic>Holotype</italic>:</bold> Nepal • ♀; Nepal, Kathmandu Nagarkot; 24.VII.2013; Zhen Liu leg.; No. 201406299.</p></tp:treatment-sec><tp:treatment-sec sec-type="Comparative diagnosis" id="SECID0EXIAG"><title>Comparative diagnosis.</title><p>In the key by <xref ref-type="bibr" rid="B4">Gupta and Maheshwary (1977)</xref> this species keys out as <italic><tp:taxon-name><tp:taxon-name-part taxon-name-part-type="genus" reg="Venturia">V.</tp:taxon-name-part> <tp:taxon-name-part taxon-name-part-type="species" reg="ahlensis">ahlensis</tp:taxon-name-part></tp:taxon-name></italic> Maheshwary, 1977 from India, because the propodeal lateromedian longitudinal carina and lateral longitudinal carina are absent, but it can be easily distinguished from <italic><tp:taxon-name><tp:taxon-name-part taxon-name-part-type="genus" reg="Venturia">V.</tp:taxon-name-part> <tp:taxon-name-part taxon-name-part-type="species" reg="ahlensis">ahlensis</tp:taxon-name-part></tp:taxon-name></italic> by the following: areolet small with a long stalk, malar space ca 0.45× basal width of mandible, and area superomedia region rugulose.</p><p>This species is also similar to <italic><tp:taxon-name><tp:taxon-name-part taxon-name-part-type="genus" reg="Venturia">V.</tp:taxon-name-part> <tp:taxon-name-part taxon-name-part-type="species" reg="himachala">himachala</tp:taxon-name-part></tp:taxon-name></italic> Gupta &amp; Maheshwary, 1977 from Indian and Nepal, but differs from latter by the following: frons rugulose with median carina absent, interocellar distance 1.3× ocello-ocular distance, anterior part of median lobe of mesoscutum with indistinct punctures, and propodeal lateromedian carina absent below anterior transverse carina.</p></tp:treatment-sec><tp:treatment-sec sec-type="description" id="SECID0EEKAG"><title>Description.</title><p><bold>Female</bold> holotype (Fig. <xref ref-type="fig" rid="F8">8</xref>). Body length 6.5 mm, fore wing length 4.0 mm.</p><fig id="F8" position="float" orientation="portrait"><object-id xmlns:xlink="http://www.w3.org/1999/xlink" content-type="doi" xlink:type="simple">10.3897/zookeys.1041.64238.figure8</object-id><object-id xmlns:xlink="http://www.w3.org/1999/xlink" content-type="arpha" xlink:type="simple">6D30DB6D-9217-51F9-9C24-8B1F8C1EC666</object-id><label>Figure 8.</label><caption><p><italic><tp:taxon-name><tp:taxon-name-part taxon-name-part-type="genus" reg="Venturia">Venturia</tp:taxon-name-part> <tp:taxon-name-part taxon-name-part-type="species" reg="liuae">liuae</tp:taxon-name-part></tp:taxon-name></italic> sp. nov., female, habitus, lateral view.</p></caption><graphic xmlns:xlink="http://www.w3.org/1999/xlink" xlink:href="zookeys-1041-113-g008.jpg" position="float" orientation="portrait" xlink:type="simple" id="oo_550596.jpg"><uri content-type="original_file" xlink:type="simple">https://binary.pensoft.net/fig/550596</uri></graphic></fig><p><bold><italic>Head</italic>.</bold> Antenna with at least 33 flagellomeres (apex missing), length of first flagellomere ca 1.3× longer than second flagellomere; face (Fig. <xref ref-type="fig" rid="F9">9F</xref>) rugose-punctate, punctures stronger and coalescent centrally, and shallow laterally; malar space granulate, ca 0.45× basal width of mandible; mandible with a weak lamella; frons rugulose, median carina absent; vertex rugulose-punctate; temple shallowly punctate, ca 0.5× length of the eye; ocellar region punctate; interocellar distance (Fig. <xref ref-type="fig" rid="F9">9G</xref>) 1.3× ocello-ocular distance and 2.0× distance between median and lateral ocelli; occipital carina evenly arched, joining hypostomal carina before mandible base.</p><fig id="F9" position="float" orientation="portrait"><object-id xmlns:xlink="http://www.w3.org/1999/xlink" content-type="doi" xlink:type="simple">10.3897/zookeys.1041.64238.figure9</object-id><object-id xmlns:xlink="http://www.w3.org/1999/xlink" content-type="arpha" xlink:type="simple">08B0B69E-8C27-5261-81EB-19009A0650D1</object-id><label>Figure 9.</label><caption><p><italic><tp:taxon-name><tp:taxon-name-part taxon-name-part-type="genus" reg="Venturia">Venturia</tp:taxon-name-part> <tp:taxon-name-part taxon-name-part-type="species" reg="liuae">liuae</tp:taxon-name-part></tp:taxon-name></italic> sp. nov., female <bold>A</bold> fore wing <bold>B</bold> hind wing <bold>C</bold> mesosoma, lateral view <bold>D</bold> propodeum, dorsal view <bold>E</bold> fisrt metasomal segment, lateral view <bold>F</bold> head, anterior view <bold>G</bold> head, dorsal view <bold>H</bold> mesoscutum, dorsal view <bold>I</bold> pronotum, lateral view <bold>J</bold> tip of ovipositor, lateral view <bold>K</bold> hind tarsal claw.</p></caption><graphic xmlns:xlink="http://www.w3.org/1999/xlink" xlink:href="zookeys-1041-113-g009.jpg" position="float" orientation="portrait" xlink:type="simple" id="oo_550597.jpg"><uri content-type="original_file" xlink:type="simple">https://binary.pensoft.net/fig/550597</uri></graphic></fig><p><bold><italic>Mesosoma</italic>.</bold> Pronotum (Fig. <xref ref-type="fig" rid="F9">9I</xref>) trans-striate laterally, closely punctate dorsally; mesoscutum (Fig. <xref ref-type="fig" rid="F9">9H</xref>) punctate, matte, anterior part of median lobe with indistinct punctures; scutellum punctate; metanotum rugose-punctate; mesopleuron (Fig. <xref ref-type="fig" rid="F9">9C</xref>) densely punctate, punctures separated by less than their diameter, weakly striate below subtegular ridge; metapleuron similar to mesopleuron except that the punctures little denser. Propodeum (Fig. <xref ref-type="fig" rid="F9">9D</xref>) with area superomedia rugulose, area petiolaris rugose-striate; lateral longitudinal carina absent; lateromedian longitudinal carina absent below anterior transverse carina; propodeal spiracle oval; propodeum projecting at 0.5 of hind coxa.</p><p><bold><italic>Wing</italic>.</bold> Fore wing (Fig. <xref ref-type="fig" rid="F9">9A</xref>) areolet small with a long stalk, the height of areolet ca 0.7× as long as stalk, emitting 2m-cu vein from its apical part. RS ca 1.8× longer than 2r&amp;RS. 1cu-a opposite M&amp;RS. External angles of second discal cell acute (70°). Hind wing (Fig. <xref ref-type="fig" rid="F9">9B</xref>) with CU&amp;cu-a intercepted at lower 0.35 of its length.</p><p><bold><italic>Legs</italic>.</bold> Hind femur 5.0× longer than wide. Inner spur of hind tibia ca 0.45× as long as first tarsomere of hind tarsus. Tarsal claws pectinate (Fig. <xref ref-type="fig" rid="F9">9K</xref>).</p><p><bold><italic>Metasoma</italic>.</bold> Apical tergites from third on slightly compressed. First segment (Fig. <xref ref-type="fig" rid="F9">9E</xref>) long and slender, ca 3.8× longer than its apical width, without glymma; dorsolateral carina of first tergite missing; petiole ca 5.0× longer than high. Suture separating first tergite from sternite situated mid-height at basal third of first metasomal segment. Second tergite granulate, long and slender, 0.9× first tergite, 2.6× its apical width; thyridium oval, small, its distance from basal margin of tergite ca 3.0× its length. Third tergite 1.3× longer than its apical width. Posterior margins of sixth and seventh tergites medially concave. Ovipositor sheath ca 1.8× longer than hind femur, ovipositor ca 3.0× longer than hind femur, ovipositor gradually upcurved, dorsal preapical notch strong, tip acute (Fig. <xref ref-type="fig" rid="F9">9J</xref>).</p><p><bold><italic>Colour</italic>.</bold> Black. Scape narrowly in front, mandible except teeth, palpi, tegula, extreme apices of fore and mid coxae, fore trochanter and trochantellus of mid trochanter, yellow; remainder of fore leg yellowish brown with apical segment dark brown and remainder of mid leg yellowish brown with tarsus blackish brown; hind leg with trochanter blackish brown, trochantellus yellowish brown with externally more brownish, femur yellowish brown but apically blackish, tibia brownish with base and apex blackish, tarsus blackish brown; metasoma with first and second segment wholly black, dorsal surface from third segment on black but laterally reddish brown.</p></tp:treatment-sec><tp:treatment-sec sec-type="distribution" id="SECID0EMPAG"><title>Distribution.</title><p>Nepal.</p></tp:treatment-sec><tp:treatment-sec sec-type="etymology" id="SECID0ERPAG"><title>Etymology.</title><p>This species is named in honor of Dr Zhen Liu, the collector of the holotype.</p></tp:treatment-sec><ref-list><ref id="B4"><mixed-citation xmlns:xlink="http://www.w3.org/1999/xlink" xlink:type="simple"><person-group><name name-style="western"><surname>Gupta</surname><given-names>VK</given-names></name><name name-style="western"><surname>Maheshwary</surname><given-names>S</given-names></name></person-group> (<year>1977</year>) <article-title>Ichneumonologia Orientalis, Part IV. The tribe <tp:taxon-name>Porizontini</tp:taxon-name> (=<tp:taxon-name><tp:taxon-name-part taxon-name-part-type="tribe">Campoplegini</tp:taxon-name-part></tp:taxon-name>) (<tp:taxon-name><tp:taxon-name-part taxon-name-part-type="order">Hymenoptera</tp:taxon-name-part></tp:taxon-name>: <tp:taxon-name><tp:taxon-name-part taxon-name-part-type="family">Ichneumonidae</tp:taxon-name-part></tp:taxon-name>).</article-title><source>Oriental Insects Monograph</source><volume>5</volume>: <fpage>1</fpage>–<lpage>267</lpage>.</mixed-citation></ref></ref-list></tp:taxon-treatment>
