# Supplementary material for: New species and records of Venturia Schrottky (Hymenoptera, Ichneumonidae, Campopleginae) from China and Nepal
Source: Zookeys. 2021 Jun 1;1041:113–36. doi: 10.3897/zookeys.1041.64238 (PMC8187299; doi:10.3897/zookeys.1041.64238)
Supplement: XML Treatment for Venturia yunnanensis [file zookeys.1041.64238-treatment7.xml]

<!DOCTYPE tp:taxon-treatment
  PUBLIC "-//TaxonX//DTD Taxonomic Treatment Publishing DTD v0 20100105//EN" "tax-treatment-NSO.dtd">
<tp:taxon-treatment xmlns:tp="http://www.plazi.org/taxpub"><tp:treatment-meta><kwd-group><label>Taxon classification</label><kwd><named-content xmlns:xlink="http://www.w3.org/1999/xlink" content-type="kingdom">Animalia</named-content></kwd><kwd><named-content xmlns:xlink="http://www.w3.org/1999/xlink" content-type="order">Hymenoptera</named-content></kwd><kwd><named-content xmlns:xlink="http://www.w3.org/1999/xlink" content-type="family">Ichneumonidae</named-content></kwd></kwd-group><mixed-citation publication-type="journal"><person-group><name><surname>Han</surname><given-names>Yuan-Yuan</given-names></name><name><surname>van Achterberg</surname><given-names>Kees</given-names></name><name><surname>Chen</surname><given-names>Xue-Xin</given-names></name></person-group><article-title>New species and records of <italic><tp:taxon-name><tp:taxon-name-part taxon-name-part-type="genus" reg="Venturia">Venturia</tp:taxon-name-part></tp:taxon-name></italic> Schrottky (<tp:taxon-name><tp:taxon-name-part taxon-name-part-type="order">Hymenoptera</tp:taxon-name-part></tp:taxon-name>, <tp:taxon-name><tp:taxon-name-part taxon-name-part-type="family">Ichneumonidae</tp:taxon-name-part></tp:taxon-name>, <tp:taxon-name><tp:taxon-name-part taxon-name-part-type="subfamily">Campopleginae</tp:taxon-name-part></tp:taxon-name>) from China and Nepal</article-title><source>Zookeys</source><day>01</day><month>6</month><year>2021</year><volume>1041</volume><fpage>113</fpage><lpage>136</lpage><pub-id pub-id-type="doi">10.3897/zookeys.1041.64238</pub-id></mixed-citation></tp:treatment-meta><tp:nomenclature><tp:taxon-name><object-id xmlns:xlink="http://www.w3.org/1999/xlink" content-type="arpha" xlink:type="simple">4C17214B-4F24-53F4-9E58-E02D8865F6CF</object-id>
              <tp:taxon-name-part taxon-name-part-type="genus" reg="Venturia">Venturia</tp:taxon-name-part>
              <tp:taxon-name-part taxon-name-part-type="species" reg="yunnanensis">yunnanensis</tp:taxon-name-part>
              <object-id xmlns:xlink="http://www.w3.org/1999/xlink" content-type="zoobank" xlink:type="simple">http://zoobank.org/31AF3FED-3F01-433A-BB4E-83D5E11DDD2C</object-id>
            </tp:taxon-name><tp:taxon-status xmlns:xlink="http://www.w3.org/1999/xlink" xlink:type="simple">sp. nov.</tp:taxon-status><xref ref-type="fig" rid="F13">Figures 13</xref><xref ref-type="fig" rid="F14">, 14</xref></tp:nomenclature><tp:treatment-sec sec-type="Materia examined" id="SECID0E4WAG"><title>Materia examined.</title><p><bold><italic>Holotype</italic>:</bold> China • ♀; Yunnan, Xishuangbanna; 20.VI.2018; <named-content xmlns:xlink="http://www.w3.org/1999/xlink" content-type="dwc:verbatimCoordinates" xlink:type="simple"><named-content content-type="geo-json" specific-use="{&#34;type&#34;:&#34;Point&#34;,&#34;coordinates&#34;:[100.433333,21.745833]}" id="NCID0ELXAG" xlink:type="simple">21°44.75'N, 100°26.00'E</named-content></named-content>; 1610 m; Malaise trap; No. 20180823.</p></tp:treatment-sec><tp:treatment-sec sec-type="Comparative diagnosis" id="SECID0EQXAG"><title>Comparative diagnosis.</title><p>In the key by <xref ref-type="bibr" rid="B4">Gupta and Maheshwary (1977)</xref>, this species keys out to <italic><tp:taxon-name><tp:taxon-name-part taxon-name-part-type="genus" reg="Venturia">V.</tp:taxon-name-part> <tp:taxon-name-part taxon-name-part-type="species" reg="tectonae">tectonae</tp:taxon-name-part></tp:taxon-name></italic> (Perkins, 1936) from Myanmar, but differs from it by the following: interocellar distance 1.2× ocello-ocular distance, second tergite 1.5× third tergite, malar space weakly punctate, tegula yellowish brown, and differently coloured metasoma.</p><p>This species is also similar to <italic><tp:taxon-name><tp:taxon-name-part taxon-name-part-type="genus" reg="Venturia">V.</tp:taxon-name-part> <tp:taxon-name-part taxon-name-part-type="species" reg="anchisteus">anchisteus</tp:taxon-name-part></tp:taxon-name></italic> Wahl, 1987 from Mexico, but differs from it by the following: propodeal area external punctate, area dentipara rugose-reticulate, the height of areolet ca equal to the length of stalk, second metasomal tergite ca 1.7× its apical width, and hind tibia except base and apex yellowish brown.</p></tp:treatment-sec><tp:treatment-sec sec-type="description" id="SECID0ESYAG"><title>Description.</title><p><bold>Female</bold> holotype (Fig. <xref ref-type="fig" rid="F13">13</xref>). Body length 13.0 mm, fore wing length 8.8 mm.</p><fig id="F13" position="float" orientation="portrait"><object-id xmlns:xlink="http://www.w3.org/1999/xlink" content-type="doi" xlink:type="simple">10.3897/zookeys.1041.64238.figure13</object-id><object-id xmlns:xlink="http://www.w3.org/1999/xlink" content-type="arpha" xlink:type="simple">365E0C27-278B-508E-B6F9-D5B7A1BA1CAB</object-id><label>Figure 13.</label><caption><p><italic><tp:taxon-name><tp:taxon-name-part taxon-name-part-type="genus" reg="Venturia">Venturia</tp:taxon-name-part> <tp:taxon-name-part taxon-name-part-type="species" reg="yunnanensis">yunnanensis</tp:taxon-name-part></tp:taxon-name></italic> sp. nov., female, habitus, lateral view.</p></caption><graphic xmlns:xlink="http://www.w3.org/1999/xlink" xlink:href="zookeys-1041-113-g013.jpg" position="float" orientation="portrait" xlink:type="simple" id="oo_550601.jpg"><uri content-type="original_file" xlink:type="simple">https://binary.pensoft.net/fig/550601</uri></graphic></fig><p><bold><italic>Head</italic>.</bold> Antenna a little shorter than fore wing, with 42 flagellomeres; first flagellomere ca 1.5× longer than second flagellomere. Face (Fig. <xref ref-type="fig" rid="F14">14F</xref>) densely rugose-punctate. Clypeus punctate, punctures sparser than on face. Malar space weakly punctate, 0.35× basal width of mandible. Frons rugose-punctate, punctate on sides; with median carina. Vertex matte, shallowly punctate. Ocellar region punctate. Interocellar distance (Fig. <xref ref-type="fig" rid="F14">14G</xref>) 1.5× ocello-ocular distance and 2.4× distance between median and lateral ocelli. Temple shallowly punctate, ca 0.4× length of the eye. Occipital carina evenly arched, joining hypostomal carina at mandible base.</p><fig id="F14" position="float" orientation="portrait"><object-id xmlns:xlink="http://www.w3.org/1999/xlink" content-type="doi" xlink:type="simple">10.3897/zookeys.1041.64238.figure14</object-id><object-id xmlns:xlink="http://www.w3.org/1999/xlink" content-type="arpha" xlink:type="simple">391BF935-CBEB-5F6E-9D50-936FBEFFB620</object-id><label>Figure 14.</label><caption><p><italic><tp:taxon-name><tp:taxon-name-part taxon-name-part-type="genus" reg="Venturia">Venturia</tp:taxon-name-part> <tp:taxon-name-part taxon-name-part-type="species" reg="yunnanensis">yunnanensis</tp:taxon-name-part></tp:taxon-name></italic> sp. nov., female <bold>A</bold> fore wing <bold>B</bold> hind wing <bold>C</bold> mesosoma, lateral view <bold>D</bold> propodeum, dorsal view <bold>E</bold> first metasomal segment, lateral view <bold>F</bold> head, anterior view <bold>G</bold> head, dorsal view <bold>H</bold> mesoscutum, dorsal view <bold>I</bold> pronotum, lateral view <bold>J</bold> tip of ovipositor, lateral view <bold>K</bold> hind tarsal claw.</p></caption><graphic xmlns:xlink="http://www.w3.org/1999/xlink" xlink:href="zookeys-1041-113-g014.jpg" position="float" orientation="portrait" xlink:type="simple" id="oo_550602.jpg"><uri content-type="original_file" xlink:type="simple">https://binary.pensoft.net/fig/550602</uri></graphic></fig><p><bold><italic>Mesosoma</italic>.</bold> Pronotum (Fig. <xref ref-type="fig" rid="F14">14I</xref>) rugose-punctate dorsally, trans-striate laterally. Mesoscutum (Fig. <xref ref-type="fig" rid="F14">14H</xref>) punctate, rugose in notaulic region. Scutellum punctate anteriorly, rugose-punctate posteriorly. Metanotum rugose-reticulate. Mesopleuron (Fig. <xref ref-type="fig" rid="F14">14C</xref>) rugose-punctate above, punctate below, trans-striate below tegula. Metapleuron rugose-punctate above, rugose-reticulate below. Propodeum (Fig. <xref ref-type="fig" rid="F14">14D</xref>) with area basalis trapezoid; area superomedia region small, rugose and confluent with area petiolaris; area petiolaris trans-striate; area external punctate; area dentipara rugose-reticulate; area lateralis rugose-punctate; lateromedian longitudinal carina relatively weak below anterior transverse carina, and narrow posteriorly; propodeal spiracle oval. Propodeum extending to 0.5 of hind coxa.</p><p><bold><italic>Wing</italic>.</bold> Fore wing (Fig. <xref ref-type="fig" rid="F14">14A</xref>) with relatively small, petiolate areolet, height of areolet ca equal to the length of stalk, emitting 2m-cu vein from its apical part. RS ca 1.8× longer than 2r&amp;RS. 1cu-a opposite M&amp;RS. External angles of second discal cell acute (75°). Hind wing (Fig. <xref ref-type="fig" rid="F14">14B</xref>) with CU&amp;cu-a intercepted at lower 0.35× of its length. Distal abscissa of CU connected to CU&amp;cu-a, spectral.</p><p><bold><italic>Legs</italic>.</bold> Coxae weakly punctate. Hind femur ca 5.3× longer than wide. Inner spur ca 0.45× first tarsomere of hind tarsus. Tarsal claws pectinate (Fig. <xref ref-type="fig" rid="F14">14K</xref>).</p><p><bold><italic>Metasoma</italic>.</bold> Apical tergites from third on slightly compressed. First segment (Fig. <xref ref-type="fig" rid="F14">14E</xref>) long and slender, ca 3.9× longer than its apical width, without glymma; dorsolateral carina of first tergite missing; petiole ca 5.5× longer than wide. Suture separating first tergite from sternite situated mid-height at basal third of first metasomal segment. Second tergite finely granulate, relatively long and slender, 0.7× first tergite, 1.5× third tergite, 1.7× its apical width; thyridium oval, its distance from basal margin of tergite ca 2.5× its length. Third tergite 1.15× longer than its apical width. Posterior margins of sixth and seventh tergites medially concave. Ovipositor sheath ca 1.8× longer than hind femur, ovipositor ca 2.6× longer than hind femur. Ovipositor upcurved apically, dorsal preapical notch absent, tip acute (Fig. <xref ref-type="fig" rid="F14">14J</xref>).</p><p><bold><italic>Colour</italic>.</bold> Mandible except teeth, palpi, tegula, scape and pedicel in front, fore and middle legs from the apices of coxae onward, yellowish brown, femora and tarsus darker. Hind leg with tarsus, base and apex of tibia, base of trochanter, blackish brown; remainder of the hind leg yellowish brown. First metasomal segment black with postpetiole reddish brown, second segment reddish brown with apically lighter, remainder of the tergites light reddish orange.</p></tp:treatment-sec><tp:treatment-sec sec-type="distribution" id="SECID0E14AG"><title>Distribution.</title><p>China (Yunnan).</p></tp:treatment-sec><tp:treatment-sec sec-type="etymology" id="SECID0E64AG"><title>Etymology.</title><p>Name derived from the name of type locality of species.</p></tp:treatment-sec><ref-list><ref id="B4"><mixed-citation xmlns:xlink="http://www.w3.org/1999/xlink" xlink:type="simple"><person-group><name name-style="western"><surname>Gupta</surname><given-names>VK</given-names></name><name name-style="western"><surname>Maheshwary</surname><given-names>S</given-names></name></person-group> (<year>1977</year>) <article-title>Ichneumonologia Orientalis, Part IV. The tribe <tp:taxon-name>Porizontini</tp:taxon-name> (=<tp:taxon-name><tp:taxon-name-part taxon-name-part-type="tribe">Campoplegini</tp:taxon-name-part></tp:taxon-name>) (<tp:taxon-name><tp:taxon-name-part taxon-name-part-type="order">Hymenoptera</tp:taxon-name-part></tp:taxon-name>: <tp:taxon-name><tp:taxon-name-part taxon-name-part-type="family">Ichneumonidae</tp:taxon-name-part></tp:taxon-name>).</article-title><source>Oriental Insects Monograph</source><volume>5</volume>: <fpage>1</fpage>–<lpage>267</lpage>.</mixed-citation></ref></ref-list></tp:taxon-treatment>
